# Supplementary material for: Fluoride Increases Superoxide Production and Impairs the Respiratory Chain in ROS 17/2.8 Osteoblastic Cells
Source: PLoS One. 2014 Jun 25;9(6):e100768. doi: 10.1371/journal.pone.0100768 (PMC4071036; doi:10.1371/journal.pone.0100768)
Supplement: Data S1 — Raw data from each figure and table. In each case, a data table and a legend which explains in detail what the data are, where they come from, the number of repetitions done and the test used for analysis are shown. Regarding the figures, beside each table the corresponding graph is shown. (XLS) [file pone.0100768.s001.xls]

## Sheet: Hoja1
Data supporting the results shown in Figure 1
Figure 1. Oxygen uptake rate (VO2, nmolO2/min.106 cells) in ROS 17/2.8 cells. VO2 in the absence (Basal) or presence (NaF) of different concentrations of F- (10, 50, 100 μM). Data of each column represent independent biological repeats. However, Basal and NaF data in the same row of the same concentration of fluoride are dependent therefore were compared pairwise (Basal vs NaF) with Paired Studen…
10 µmol/L		50 µmol/L		100 µmol/L
Basal	NaF	Basal	NaF	Basal	NaF
6.06	4.75	4.14	4.95	4.14	3.96
4.08	1.82	6.06	5.76	6.06	4.56
5.56	4.68	2.21	1.89	4.08	0.87
6.05	3.76	7.21	5.99	3.4	2.75
6.21	5.54	7.76	6.59	4.59	4.51
7.31	6.59	5.56	1.93	7.18	0.86
8.09	7.29	7.13	6.6	3.21	1.5
				4.43	1.64
				5.33	4.65
Data supporting the results shown in Figure 2
Figure 2. Oxygen uptake rate (VO2,nmol O2/min.mg protein) in isolated mitochondria. Fluoride effects on VO2 of isolated mitochondria in states 4 and 3 in the absence (Basal) or presence of 100 µM of F- (NaF). Data of each column represent independent biological repeats. However, Basal and NaF data in the same row of the same state are dependent therefore were compared pairwise (Basal vs NaF) with…
State 4		State 3
Basal	NaF	Basal	NaF
275	170	188	170
201	170	169	146
153	170	161	138
141	127	211	179
144	98	163	112
126	134	165	96
651	467	293	233
970	761	674	592
834	750	3060	2112
493	340	1191	980
610	460	896	715
576	598	455	402
256	444	525	486
588	581	528	366
		894	674
		401	374
		614	479
Data supporting the results shown in Figure 3
Figure 3. Superoxide production (nmol O2.-/min.mg protein) by isolated mitochondria. Fluoride effects on superoxide production of submitochondrial particles before (Basal) and after adding 100 µM of F- (NaF). Data of each column represent independent biological repeats. However, Basal and NaF data in the same row of the same state are dependent therefore were compared pairwise (Basal vs NaF) with…
Basal	NaF
32	104.2
57.5	93.2
174.3	113.8
29.1	83.3
48.7	106.2
7.5	278.6
51.7	108.2
11.6	104.2
Data supporting the results shown in Figure 4
Figure 4. Oxygen uptake rate (VO2) after chronic exposure to fluoride. VO2 in ROS 17/2.8 cells after chronic treatment with 15-min daily pulses of NaF 100 µM (F-) or distilled water (Control) for three consecutive days. Data are presented as percentage (%) of the Control group. Data represent three different biological experiments were VO2 was measured twice for each technical repeat (n=6). Stude…
Control	F-
93	72.1
101.3	78.3
104	83.8
101.7	87.2
104.7	81.2
95.3	82.6
Data supporting the results shown in Table 1
Activities of complex I-III (C I-III), complex II-III (C II-III) and complex IV (C IV) of isolated mitochondria from experimental group (treated with 15-min daily pulses of NaF 100 µM (F-)) expressed as percentage (%) of the Control group (treated with distilled water). Data represent three different biological experiments (n=3). Student’s t test was performed to compare Control versus F-, p<0.05.
CI-III		CII-III		CIV
Control	F-	Control	F-	Control	F-
102.3	43.3	109.9	30.8	112.4	9.6
70.3	99.2	87	92.6	101.6	49.4
127.4	74.4	103	73.5	86	0.1
Data supporting the results shown in Table 2
Catalase (CAT) and glutathione peroxidase (GPx) activities, TBARS levels and GSSG/TGSH ratio in Control and F-treated ROS 17/2.8 cells. Data are expressed as percentage (%) of the Control group and represent three different biological experiments. Where possible because the sample was enough, more than two measurements were performed for each experiment (for example 7 measurements of CAT activity…
CAT		GPx		TBARS		GSSG/TGSH
Control	F-	Control	F-	Control	F-	Control	F-
78.1	134.7	38.4	162.5	100.6	173.3	99.9	145.6
93	88.3	161.6	73.4	91.6	270.3	97	142.3
115.1	49.1	144.9		107.8	136	103.1	130.9
87.2	91.4	55.1		80.5	143.4
113.1	134.8	47.5		119.5
113.5	82.1	27.4		91.4
92.4	99.8	160.5		85.9
110.2		164.6		114.5
126				108.3
88.7
92.6
136.7
80.1
75.8
92.1
107.9
74.2
72
153.8
11.7
188.3
